# Supplementary material for: Evaluating sugar-sweetened beverage tax effects: online price and sales data from grocers in Canada
Source: Health Promot Int. 2025 Dec 2;40(6):daaf203. doi: 10.1093/heapro/daaf203 (PMC12669988; doi:10.1093/heapro/daaf203)
Supplement: daaf203_Supplementary_Data [file daaf203_supplementary_data.zip]

Archive with 2 entries (2 files):
- SSB_Price Sales_online_supplemental file 1.docx
- SSB_Price Sales_online_supplemental file 2.docx
